# Supplementary material for: Effects of a lifestyle programme on accelerometer-measured physical activity level and sedentary time on overweight and obese women of Somali background living in Norway
Source: BMC Public Health. 2025 Apr 7;25:1310. doi: 10.1186/s12889-025-22475-z (PMC11977904; doi:10.1186/s12889-025-22475-z)
Supplement: Supplementary file 3 — Supplementary Material 3 [file 12889_2025_22475_MOESM3_ESM.zip]

Archive with 3 entries (3 files):
- Reviewer 1 Version 1 comments df9f3c42-e0c7-4087-a906-23222bb27669.docx
- Reviewer 1 Version 2 comments df9f3c42-e0c7-4087-a906-23222bb27669.docx
- Reviewer 2 Version 1 comments df9f3c42-e0c7-4087-a906-23222bb27669.docx
